# Supplementary material for: Transcriptomics and Proteomics of Haemonchus contortus in Response to Ivermectin Treatment
Source: Animals (Basel). 2023 Mar 3;13(5):919. doi: 10.3390/ani13050919 (PMC10000067; doi:10.3390/ani13050919)
Supplement: Supplementary file 1 [file animals-13-00919-s001.zip]

Archive with 5 entries (5 files):
- Supplementary Materials Figure S1.png
- Supplementary Materials Figure S2.tif
- Supplementary Materials Table S1.pdf
- Supplementary Materials Table S2.pdf
- Supplementary MaterialsTable S3.pdf
